# Supplementary material for: Prioritizing candidate eQTL causal genes in Arabidopsis using RANDOM FORESTS
Source: G3 (Bethesda). 2022 Sep 23;12(11):jkac255. doi: 10.1093/g3journal/jkac255 (PMC9635658; doi:10.1093/g3journal/jkac255)
Supplement: jkac255_Supplementary_Table1_2_4_5 [file jkac255_supplementary_table1_2_4_5.zip]

Archive with 4 entries (4 files):
- Table_S2_G3-2022-403605.csv
- Table_S4_G3-2022-403605.csv
- Table_S5_G3-2022-403605.csv
- Table_S1_G3-2022-403605.csv
