# Supplementary material for: Prioritizing candidate eQTL causal genes in Arabidopsis using RANDOM FORESTS
Source: G3 (Bethesda). 2022 Sep 23;12(11):jkac255. doi: 10.1093/g3journal/jkac255 (PMC9635658; doi:10.1093/g3journal/jkac255)
Supplement: jkac255_Supplementary_Table1_2_4_5 [file jkac255_supplementary_table1_2_4_5.zip › Table_S2_G3-2022-403605.csv]

Feature	W statistics	p-value
std_exp_tiss	3312857	2.51 x 108�
avg_exp_con	2624347	0.51
std_exp_con	3207362	3.86 x 106
avg_exp_trt	2531055	0.13
std_exp_trt	3354636	2.64 x 109
avg_exp_acc	2445143	0.02
std_exp_acc	3287936	8.19 x 108
intron_count	2937908	0.03
splice_variants	2805881	0.17
ppi_count	3142925	3.75 x 105
domain_count	3705449	3 x 1020
unique_domain	3944166	3.12 x 1030
