# Supplementary material for: Prioritizing candidate eQTL causal genes in Arabidopsis using RANDOM FORESTS
Source: G3 (Bethesda). 2022 Sep 23;12(11):jkac255. doi: 10.1093/g3journal/jkac255 (PMC9635658; doi:10.1093/g3journal/jkac255)
Supplement: jkac255_Supplementary_Table1_2_4_5 [file jkac255_supplementary_table1_2_4_5.zip › Table_S5_G3-2022-403605.csv]

train_ratio	test_ratio	n_estimator	min_samples_split	max_features	mean_auc	sd_auc
50	200	300	2	6	0.860232044	0.003004948
50	200	300	4	6	0.859676761	0.001855927
50	200	300	2	8	0.859466769	0.002145356
50	200	300	2	4	0.859420314	0.001970047
70	200	300	4	6	0.859189827	0.002067341
20	200	300	2	6	0.858955789	0.001648465
50	200	300	4	8	0.858565532	0.002178325
70	200	300	6	6	0.858244331	0.00220355
50	200	300	6	6	0.858217534	0.002543961
50	200	300	4	4	0.85805335	0.002313959
70	200	300	2	6	0.858042943	0.002575631
70	200	300	2	8	0.857999988	0.003226483
70	200	300	4	4	0.857821998	0.002214542
50	200	300	6	8	0.85780469	0.002112709
70	200	300	4	8	0.857787969	0.002933125
100	200	300	4	6	0.857778377	0.003293808
70	200	300	2	4	0.857659737	0.003126046
70	200	300	6	8	0.857658966	0.002159885
20	200	300	2	8	0.85763058	0.002152106
70	200	300	6	4	0.857563139	0.002206478
100	200	300	6	6	0.85754406	0.002191751
50	200	300	8	6	0.857249727	0.00213553
20	200	300	2	4	0.857238973	0.001777796
100	200	300	6	8	0.857233046	0.00228597
70	200	300	8	6	0.857081918	0.001990128
70	200	300	8	8	0.857081846	0.001762448
100	200	300	8	6	0.857018612	0.00231027
100	200	300	4	4	0.856956184	0.002762533
20	200	300	4	6	0.856897959	0.001827965
100	200	300	4	8	0.856821561	0.002110255
100	200	300	6	4	0.856563678	0.002007701
100	200	300	8	8	0.856453675	0.00241048
50	200	300	6	4	0.856447206	0.001770959
50	200	300	2	2	0.856335687	0.002612352
100	200	300	8	4	0.856191181	0.002187184
50	200	300	8	8	0.856144756	0.002107176
100	200	300	2	6	0.856012876	0.00220423
50	200	200	2	6	0.855833274	0.002979283
50	200	300	4	2	0.855744841	0.002762624
50	200	200	4	6	0.855724843	0.002198621
20	200	300	4	8	0.855724372	0.001789825
20	200	200	2	6	0.855723813	0.001792978
20	200	300	2	2	0.855686958	0.001739297
70	200	300	8	4	0.855567509	0.001730103
20	200	200	2	8	0.855394236	0.002375809
50	200	200	4	8	0.855376525	0.002109771
100	200	300	2	8	0.85535212	0.002535076
50	200	200	2	8	0.855243639	0.001985929
70	200	300	2	2	0.8552334	0.002640565
100	200	300	2	4	0.855127638	0.002784376
10	200	300	2	6	0.855086754	0.001850095
50	200	300	8	4	0.855072938	0.002203181
50	200	200	6	6	0.85502109	0.002343129
50	200	200	6	8	0.854954658	0.002127737
20	200	300	4	4	0.854855722	0.001896669
20	200	200	4	6	0.854816315	0.001432703
50	200	200	2	4	0.854690449	0.002440829
20	200	200	2	4	0.854619903	0.00177026
70	200	200	6	6	0.854506795	0.002903772
20	200	300	6	8	0.854317818	0.001896984
20	200	300	6	6	0.854317217	0.001714418
70	200	200	4	8	0.854297293	0.003011484
20	200	200	4	8	0.854256625	0.001835288
70	200	200	2	6	0.854217753	0.002670571
70	200	200	4	6	0.854186808	0.002699664
10	200	300	2	8	0.854145293	0.001768868
50	200	200	8	8	0.85411347	0.00258382
50	200	200	4	4	0.854085403	0.002745456
50	200	300	6	2	0.854079939	0.002023281
50	200	200	8	6	0.854047086	0.002175416
70	200	200	6	8	0.853949643	0.002520581
100	200	300	4	2	0.853866686	0.002587436
10	200	300	2	4	0.85378306	0.001726737
70	200	300	4	2	0.853751859	0.001845304
70	200	300	6	2	0.853673874	0.001904609
70	200	200	8	6	0.853672702	0.002237386
100	200	200	8	6	0.853552397	0.002400155
70	200	200	8	8	0.853505039	0.002952863
70	200	200	2	8	0.853408248	0.002787669
70	200	300	8	2	0.853303163	0.002154515
100	200	300	6	2	0.853242327	0.0021634
70	200	200	6	4	0.853126532	0.002392486
70	200	200	4	4	0.853041266	0.002950186
100	200	200	6	6	0.852993118	0.002461322
100	200	300	8	2	0.852939878	0.00209802
10	200	200	2	6	0.852880125	0.00179265
50	200	200	6	4	0.852790785	0.001965109
100	200	200	8	8	0.852742814	0.002212129
50	200	300	8	2	0.852739493	0.00206037
20	200	300	4	2	0.852707801	0.001553319
70	200	200	8	4	0.852615382	0.002566766
20	200	300	6	4	0.852598331	0.001633315
10	200	200	2	8	0.852594956	0.001734827
20	200	200	4	4	0.852422136	0.001897781
20	200	200	6	6	0.852413603	0.001825879
10	200	300	4	6	0.852348573	0.001608322
20	200	200	6	8	0.852330397	0.001630824
20	200	300	8	6	0.852291769	0.001824809
20	200	200	2	2	0.852274634	0.002162026
50	200	200	8	4	0.852266373	0.002742359
20	200	300	8	8	0.852084561	0.0016358
70	200	200	2	4	0.851975765	0.003199754
100	200	200	4	6	0.851816076	0.00262044
100	200	200	4	8	0.851770679	0.00262074
10	200	300	4	8	0.85174038	0.00193874
100	200	200	6	8	0.851675444	0.001949104
100	200	200	6	4	0.851592228	0.002142413
10	200	300	2	2	0.851584883	0.001655512
100	200	300	2	2	0.851556685	0.00203052
100	200	200	8	4	0.851448567	0.002352855
10	200	200	2	4	0.851106479	0.001761287
20	200	200	8	6	0.851013713	0.001819048
20	200	100	2	6	0.850971186	0.002853926
50	200	200	4	2	0.850775436	0.002411024
10	200	200	4	6	0.850756321	0.00185219
20	200	300	8	4	0.850649801	0.002042225
20	200	100	2	8	0.850426344	0.002754421
20	200	200	6	4	0.850422158	0.001843187
20	200	200	8	8	0.850339415	0.001545537
10	200	300	4	4	0.850332654	0.001610055
20	200	100	4	6	0.850263126	0.002793908
100	200	200	4	4	0.850258518	0.002606072
10	200	200	4	8	0.850214019	0.001755945
50	200	200	2	2	0.850169219	0.002970395
70	200	200	4	2	0.850079575	0.002609967
20	200	300	6	2	0.849865454	0.001814317
10	200	300	6	6	0.849823298	0.001623125
10	200	100	2	6	0.849713008	0.002282609
5	200	300	2	6	0.849553856	0.001795285
10	200	200	2	2	0.849479344	0.001590117
20	200	100	4	8	0.849455784	0.0025226
10	200	300	6	8	0.849449344	0.001922032
50	200	200	8	2	0.84940969	0.002439568
5	200	300	2	8	0.849318966	0.00184564
20	200	200	4	2	0.849245568	0.002046663
50	200	200	6	2	0.849236992	0.00217919
50	200	100	6	6	0.848934213	0.003300968
70	200	200	6	2	0.848922108	0.002566982
20	200	100	6	6	0.848901759	0.002270069
70	200	200	8	2	0.848895189	0.002148505
20	200	200	8	4	0.848702304	0.001644202
100	200	200	2	8	0.848581916	0.002951106
100	200	200	2	6	0.848551202	0.003524069
10	200	100	2	8	0.84849454	0.002208201
20	200	300	8	2	0.848372571	0.001809026
10	200	200	6	6	0.848348366	0.001972654
50	200	100	4	6	0.848187078	0.002414637
20	200	100	6	8	0.84817138	0.002354454
10	200	200	4	4	0.848142033	0.001836307
5	200	300	2	4	0.848113163	0.002000955
50	200	100	8	6	0.848067635	0.002302834
10	200	100	4	6	0.84805786	0.002120188
50	200	100	8	8	0.848048743	0.002724366
100	200	200	8	2	0.848045983	0.002738545
10	200	300	4	2	0.847910137	0.001533553
10	200	200	6	8	0.847902692	0.001709845
5	200	200	2	6	0.84785376	0.002012804
20	200	200	6	2	0.847769415	0.0020585
20	200	100	8	6	0.847657921	0.002245461
10	200	100	4	8	0.847582445	0.00182145
10	200	300	6	4	0.847573708	0.001519892
20	200	100	2	4	0.847565491	0.002217219
50	200	100	6	8	0.847496522	0.002220624
100	200	200	2	4	0.847404541	0.003346497
10	200	300	8	6	0.847380421	0.001730812
100	200	200	4	2	0.847291823	0.002384353
5	200	200	2	8	0.847244323	0.001836152
100	200	200	6	2	0.847191461	0.002931721
50	200	100	4	8	0.847154599	0.002841047
70	200	200	2	2	0.847153096	0.002858067
10	200	300	8	8	0.847070799	0.001711748
10	200	100	6	6	0.846954667	0.00202901
70	200	100	8	6	0.846925304	0.001951674
5	200	300	4	8	0.846869177	0.001944736
5	200	200	2	4	0.846831189	0.001643872
5	200	300	4	6	0.846793838	0.00134669
10	200	200	8	6	0.846629937	0.001328644
10	200	100	2	4	0.84652826	0.002028918
70	200	100	6	6	0.846433937	0.003276551
20	200	100	8	8	0.846426389	0.002133602
20	200	100	4	4	0.846245034	0.002001234
5	200	100	2	6	0.84610311	0.001866164
5	200	300	2	2	0.846086428	0.0014633
70	200	100	8	8	0.845944726	0.00261266
10	200	200	6	4	0.845832487	0.001878961
20	200	200	8	2	0.845804672	0.002236521
10	200	100	6	8	0.845788928	0.002286652
5	200	200	4	6	0.845753406	0.001904235
10	200	200	8	8	0.845741957	0.001843973
10	200	300	8	4	0.845731398	0.001727681
10	200	200	4	2	0.845727366	0.001445608
10	200	300	6	2	0.84572218	0.001749185
50	200	100	2	6	0.845711886	0.003054275
20	200	100	6	4	0.845574301	0.002093871
5	200	300	4	4	0.845481578	0.001619432
5	200	200	4	8	0.845423729	0.001795338
5	200	200	2	2	0.844969489	0.001741378
5	200	100	2	8	0.844887266	0.001826175
50	200	100	8	4	0.844617601	0.002919749
70	200	100	4	6	0.844443931	0.00331706
50	200	100	6	4	0.844279839	0.002229473
70	200	100	6	8	0.844230055	0.002759406
5	200	100	4	6	0.844174569	0.001854498
5	200	300	6	6	0.844156655	0.00200298
70	200	100	4	8	0.844064161	0.002532353
10	200	100	4	4	0.844030842	0.001726375
20	200	100	8	4	0.843943356	0.002364323
10	200	100	8	8	0.84383806	0.001821275
5	200	300	6	8	0.843781472	0.001499103
10	200	200	8	4	0.843748226	0.001444947
10	200	100	8	6	0.843671843	0.001982267
50	200	100	4	4	0.843635777	0.002190942
50	200	100	2	8	0.84361455	0.003024024
10	200	100	2	2	0.843579039	0.002424376
5	200	200	4	4	0.843520191	0.001867254
20	200	100	4	2	0.843449357	0.002248502
100	200	100	8	6	0.843417689	0.003059276
5	200	200	6	8	0.843266853	0.00167092
5	200	100	4	8	0.843181753	0.00155535
20	200	100	2	2	0.843151553	0.002298398
5	200	200	6	6	0.843071091	0.001610256
70	200	100	8	4	0.843055827	0.002278194
100	200	100	6	6	0.843043068	0.004048012
70	200	100	6	4	0.843018284	0.003371695
10	200	200	6	2	0.842839393	0.002082828
5	200	300	6	4	0.842783457	0.001703091
10	200	100	6	4	0.842773145	0.0019457
10	200	300	8	2	0.842613966	0.00175796
20	200	100	6	2	0.84260775	0.001839675
5	200	300	4	2	0.842591894	0.001647347
100	200	200	2	2	0.842502783	0.002453412
5	200	100	2	4	0.842428842	0.002292847
5	200	300	8	6	0.842310413	0.001682395
5	200	300	8	8	0.841946829	0.001615106
5	200	100	6	6	0.841781185	0.002139793
100	200	100	8	8	0.841751722	0.002842793
10	200	100	4	2	0.841747231	0.001930718
5	200	100	6	8	0.841514065	0.00191988
70	200	100	4	4	0.841501183	0.002502874
50	200	100	8	2	0.841254095	0.002931523
50	200	100	6	2	0.841202969	0.00225793
5	200	200	4	2	0.8409336	0.002101391
5	200	200	6	4	0.840870177	0.001233296
10	200	200	8	2	0.840815722	0.001571814
20	200	100	8	2	0.840726976	0.002095809
50	200	100	2	4	0.840709745	0.002993156
100	200	100	6	8	0.840664312	0.002649145
5	200	100	4	4	0.840633393	0.001983252
5	200	100	2	2	0.840633248	0.002005257
100	200	100	8	4	0.840604907	0.003050044
5	200	200	8	8	0.840568687	0.002053862
5	200	200	8	6	0.840500601	0.001612788
10	200	100	8	4	0.840296766	0.002174529
5	200	100	8	6	0.840183887	0.001419673
10	200	100	6	2	0.839914449	0.002431056
5	200	300	8	4	0.839882953	0.001312229
5	200	300	6	2	0.839663356	0.001495369
70	200	100	8	2	0.83951451	0.002601494
70	200	100	2	8	0.839440711	0.003021656
100	200	100	4	6	0.839401436	0.003140937
50	200	100	4	2	0.839263139	0.002624756
5	200	100	8	8	0.839181058	0.001815859
70	200	100	2	6	0.839157774	0.003368804
70	200	100	6	2	0.839103235	0.00323397
100	200	100	6	4	0.838631133	0.003091219
5	200	200	8	4	0.838625016	0.00171159
5	200	100	6	4	0.838370665	0.001457785
5	200	100	4	2	0.838312254	0.001780403
5	200	200	6	2	0.838078667	0.001633464
10	200	100	8	2	0.838022376	0.002135836
70	200	100	4	2	0.837781895	0.002962293
100	200	100	4	8	0.83731087	0.003187781
5	200	300	8	2	0.837064884	0.00158019
100	200	100	8	2	0.836706418	0.003434694
5	200	100	8	4	0.836261168	0.001618153
5	200	100	6	2	0.835475694	0.001962568
5	200	200	8	2	0.835421864	0.001552042
70	200	100	2	4	0.835355786	0.003034177
50	200	100	2	2	0.83527548	0.002523317
100	200	100	6	2	0.835211292	0.00407812
5	200	100	8	2	0.833940189	0.001782964
100	200	100	4	4	0.83387119	0.003885416
100	200	100	4	2	0.832055184	0.002623875
100	200	100	2	6	0.831990655	0.00365578
100	200	100	2	8	0.830576511	0.003530812
70	200	100	2	2	0.828719035	0.003025547
100	200	100	2	4	0.826851611	0.002782901
100	200	100	2	2	0.820323876	0.004329044
