# Supplementary material for: Prioritizing candidate eQTL causal genes in Arabidopsis using RANDOM FORESTS
Source: G3 (Bethesda). 2022 Sep 23;12(11):jkac255. doi: 10.1093/g3journal/jkac255 (PMC9635658; doi:10.1093/g3journal/jkac255)
Supplement: jkac255_Supplementary_Table3 [file jkac255_supplementary_table3.xlsx]

## Sheet: Sheet1
ID	Name	Type	Evidence	Rank		Total gene in QTL	Rank percentile		Rank improvement
				QTG_Finder2	eQTG_Finder		QTG_Finder2	eQTG_Finder
AT2G28680	-	eQTG	hypothetical ortholog	190	62	243	78.1893	25.5144	52.6749
AT3G19150	KRP6	eQTG	hypothetical ortholog	264	121	288	91.6667	42.0139	49.6528
AT1G22770	GIGANTEA	eQTG	confirmed/ strong evidence	153	12	285	53.6842	4.21053	49.4737
AT5G23010	MAM1	eQTG	confirmed/ strong evidence	113	12	259	43.6293	4.6332	38.9961
AT3G13460	-	eQTG	hypothetical ortholog	133	25	297	44.7811	8.41751	36.3636
AT5G61590	DEWAX	eQTG	hypothetical	95	42	287	33.101	14.6341	18.4669
AT5G02830	-	eQTG	hypothetical ortholog	149	108	323	46.13	33.4365	12.6935
AT3G61890	HB-12	eQTG	hypothetical ortholog	49	9	320	15.3125	2.8125	12.5
AT4G03050	AOP2	eQTG	confirmed/ strong evidence	26	3	213	12.2066	1.40845	10.7981
AT1G63650	EGL3	eQTG	hypothetical ortholog	36	11	268	13.4328	4.10448	9.32836
AT4G00480	MYC1	eQTG	hypothetical ortholog	28	12	203	13.7931	5.91133	7.88177
AT4G00650	FRI	eQTG	confirmed/ strong evidence	33	22	215	15.3488	10.2326	5.11628
AT5G41315	GL3	eQTG	hypothetical ortholog	20	7	292	6.84932	2.39726	4.45205
AT1G16060	WRI3	eQTG	hypothetical ortholog	25	18	313	7.98722	5.7508	2.23642
AT2G47460	MYB12	eQTG	hypothetical ortholog	5	1	217	2.30415	0.46083	1.84332
AT1G66370	MYB113	eQTG	hypothetical ortholog	5	1	234	2.13675	0.42735	1.7094
AT5G23460	-	eQTG	hypothetical	100	100	248	40.3226	40.3226	0
AT5G63470	NF-YC4	eQTG	hypothetical ortholog	19	21	311	6.10932	6.75241	-0.643087
AT2G26330	ERECTA	eQTG	confirmed/ strong evidence	1	7	247	0.404858	2.83401	-2.42915
AT3G26744	ICE1	eQTG	hypothetical	90	98	273	32.967	35.8974	-2.9304
AT1G22920	CSN5A	eQTG	hypothetical	259	274	289	89.6194	94.8097	-5.19031
AT2G24790	COL3	eQTG	hypothetical ortholog	33	49	245	13.4694	20	-6.53061
AT2G25930	ELF3	eQTG	confirmed/ strong evidence	110	153	250	44	61.2	-17.2
AT1G50460	HKL1	eQTG	hypothetical ortholog	9	100	265	3.39623	37.7358	-34.3396
AT3G57480	SAP13	eQTG	hypothetical ortholog	104	264	311	33.4405	84.8875	-51.4469
AT4G15920	SWET17	QTG	n/a	118	68	257	45.9144	26.4591	19.4553
AT5G25980	TGG2	QTG	n/a	36	1	221	16.2896	0.452489	15.8371
AT1G69270	RPK1	QTG	n/a	109	89	257	42.4125	34.6304	7.7821
AT2G25450	GSL-OH	QTG	n/a	18	1	262	6.87023	0.381679	6.48855
AT2G44990	CCD7	QTG	n/a	11	6	321	3.42679	1.86916	1.55763
AT1G27320	HK3	QTG	n/a	1	7	273	0.3663	2.5641	-2.1978
AT2G45650	AGL6	QTG	n/a	10	18	300	3.33333	6	-2.66667
AT5G26000	TGG1	QTG	n/a	18	24	222	8.10811	10.8108	-2.7027
AT5G35750	HK2	QTG	n/a	1	7	142	0.704225	4.92958	-4.22535
AT4G38970	FBA2	QTG	n/a	44	67	285	15.4386	23.5088	-8.07018
AT3G19580	ZF2	QTG	n/a	6	78	277	2.16607	28.1588	-25.9928
