# Supplementary material for: Prioritizing candidate eQTL causal genes in Arabidopsis using RANDOM FORESTS
Source: G3 (Bethesda). 2022 Sep 23;12(11):jkac255. doi: 10.1093/g3journal/jkac255 (PMC9635658; doi:10.1093/g3journal/jkac255)
Supplement: jkac255_Supplementary_Table6 [file jkac255_supplementary_table6.xlsx]

## Sheet: tissues
Sample	Project	SampleName	PMID	Genotype	Ecotype	Tissue	TotalReads	UniqueMappedRate
GSM762110	PRJNA154687	zu_0_seedling_br1	21874022	/	Zu-0	seedlings	6080728	0.77
GSM762111	PRJNA154687	zu_0_seedling_br2	21874022	/	Zu-0	seedlings	4796035	0.753
GSM762108	PRJNA154687	wu_0_seedling_br1	21874022	/	Wu-0	seedlings	4565786	0.709
GSM762109	PRJNA154687	wu_0_seedling_br2	21874022	/	Wu-0	seedlings	5514096	0.774
GSM762106	PRJNA154687	ws_0_seedling_br1	21874022	/	Ws-0	seedlings	5608605	0.756
GSM762104	PRJNA154687	wil_2_seedling_br1	21874022	/	Wil-2	seedlings	5587286	0.762
GSM762105	PRJNA154687	wil_2_seedling_br2	21874022	/	Wil-2	seedlings	3851926	0.779
GSM762102	PRJNA154687	tsu_0_seedling_br1	21874022	/	Tsu-0	seedlings	4395567	0.766
GSM762103	PRJNA154687	tsu_0_seedling_br2	21874022	/	Tsu-0	seedlings	4576605	0.764
GSM762100	PRJNA154687	sf_2_seedling_br1	21874022	/	Sf-2	seedlings	4846948	0.788
GSM762101	PRJNA154687	sf_2_seedling_br2	21874022	/	Sf-2	seedlings	3156357	0.774
GSM762098	PRJNA154687	rsch_4_seedling_br1	21874022	/	Rsch-4	seedlings	3164983	0.783
GSM762099	PRJNA154687	rsch_4_seedling_br2	21874022	/	Rsch-4	seedlings	4511326	0.78
GSM762096	PRJNA154687	po_0_seedling_br1	21874022	/	Po-0	seedlings	3964327	0.779
GSM762097	PRJNA154687	po_0_seedling_br2	21874022	/	Po-0	seedlings	5218228	0.795
GSM762094	PRJNA154687	oy_0_seedling_br1	21874022	/	Oy-0	seedlings	3709991	0.788
GSM762095	PRJNA154687	oy_0_seedling_br2	21874022	/	Oy-0	seedlings	4849414	0.752
GSM762092	PRJNA154687	no_0_seedling_br1	21874022	/	No-0	seedlings	4228272	0.774
GSM762093	PRJNA154687	no_0_seedling_br2	21874022	/	No-0	seedlings	4209813	0.792
GSM762090	PRJNA154687	mt_0_seedling_br1	21874022	/	Mt-0	seedlings	4516070	0.759
GSM762091	PRJNA154687	mt_0_seedling_br2	21874022	/	Mt-0	seedlings	5129286	0.759
GSM762088	PRJNA154687	ler_0_seedling_br1	21874022	/	Ler-0	seedlings	5592414	0.789
GSM762089	PRJNA154687	ler_0_seedling_br2	21874022	/	Ler-0	seedlings	6221913	0.796
GSM762086	PRJNA154687	kn_0_seedling_br1	21874022	/	Kn-0	seedlings	5630359	0.765
GSM762087	PRJNA154687	kn_0_seedling_br2	21874022	/	Kn-0	seedlings	6374743	0.788
GSM762084	PRJNA154687	hi_0_seedling_br1	21874022	/	Hi-0	seedlings	5649429	0.773
GSM762085	PRJNA154687	hi_0_seedling_br2	21874022	/	Hi-0	seedlings	5852316	0.799
GSM762082	PRJNA154687	edi_0_seedling_br1	21874022	/	Edi-0	seedlings	4310843	0.787
GSM762083	PRJNA154687	edi_0_seedling_br2	21874022	/	Edi-0	seedlings	5885013	0.775
GSM762080	PRJNA154687	ct_1_seedling_br1	21874022	/	Ct-1	seedlings	6017053	0.742
GSM762081	PRJNA154687	ct_1_seedling_br2	21874022	/	Ct-1	seedlings	7149920	0.747
GSM762070	PRJNA154687	col_0_seedling_tr1	21874022	/	Col-0	seedlings	5508716	0.78
GSM762071	PRJNA154687	col_0_seedling_tr2	21874022	/	Col-0	seedlings	5580051	0.775
GSM762072	PRJNA154687	col_0_seedling_tr3	21874022	/	Col-0	seedlings	5805913	0.773
GSM762073	PRJNA154687	col_0_seedling_tr4	21874022	/	Col-0	seedlings	5703997	0.793
GSM762078	PRJNA154687	col_0_seedling_br1	21874022	/	Col-0	seedlings	6541414	0.77
GSM762079	PRJNA154687	col_0_seedling_br2	21874022	/	Col-0	seedlings	5967344	0.789
GSM762076	PRJNA154687	can_0_seedling_br1	21874022	/	Can-0	seedlings	5218603	0.72
GSM762077	PRJNA154687	can_0_seedling_br2	21874022	/	Can-0	seedlings	4362707	0.763
GSM762074	PRJNA154687	bur_0_seedling_br1	21874022	/	Bur-0	seedlings	5153116	0.727
GSM762075	PRJNA154687	bur_0_seedling_br2	21874022	/	Bur-0	seedlings	5170977	0.763

## Sheet: control (without treatments)
Library ID	Tissue	Accession
SRX2949362	Whole Plant	Col-0
SRX2949363	Whole Plant	Col-0
ERX981475	Whole Plant	Col-0
ERX981476	Whole Plant	Col-0
ERX981477	Whole Plant	Col-0
GSM1529873	Whole Plant	Col-0
GSM1529875	Whole Plant	Col-0
GSM3573039	Whole Plant	Col-0
GSM3573040	Whole Plant	Col-0
GSM3573041	Whole Plant	Col-0
GSM3370061	Whole Plant	Col-0
GSM3370062	Whole Plant	Col-0
GSM3370063	Whole Plant	Col-0
GSM3370064	Whole Plant	Col-0
GSM3370065	Whole Plant	Col-0
GSM3370066	Whole Plant	Col-0
GSM3370067	Whole Plant	Col-0
GSM3370068	Whole Plant	Col-0
SRX391654	Whole Plant	Col-0
SRX391656	Whole Plant	Col-0
SRX365725	Whole Plant	Col-0
SRX365726	Whole Plant	Col-0
SRX365727	Whole Plant	Col-0
SRX365728	Whole Plant	Col-0
GSM2906492	Whole Plant	Col-0
GSM2906493	Whole Plant	Col-0
GSM2840115	Whole Plant	Col-0
GSM2840116	Whole Plant	Col-0
GSM2840117	Whole Plant	Col-0
DRX014497	Whole Plant	Col-0
GSM2157790	Whole Plant	Col-0
GSM2157791	Whole Plant	Col-0
GSM2157792	Whole Plant	Col-0
GSM1548140	Whole Plant	Col-0
GSM1548141	Whole Plant	Col-0
GSM1548142	Whole Plant	Col-0
GSM1548134	Whole Plant	Col-0
GSM1548135	Whole Plant	Col-0
GSM1548136	Whole Plant	Col-0
GSM1548128	Whole Plant	Col-0
GSM1548129	Whole Plant	Col-0
GSM1548130	Whole Plant	Col-0
GSM1518600	Whole Plant	Col-0
GSM1518601	Whole Plant	Col-0
GSM1518602	Whole Plant	Col-0
GSM1548122	Whole Plant	Col-0
GSM1548123	Whole Plant	Col-0
GSM1548124	Whole Plant	Col-0
SRX528550	Whole Plant	Col-0
SRX528551	Whole Plant	Col-0
SRX528552	Whole Plant	Col-0

## Sheet: wit treatments
Sample	Project	SampleName	PMID	Genotype	Ecotype	Tissue	TotalReads	UniqueMappedRate
GSM3573045	PRJNA515943	MeJA1	/	/	Col-0	whole plant	40749450	0.942
SRX2374771	PRJNA354686	The alteration of Arabidopsis transcriptome when treated with light stimulus and JA	/	/	Col-0	whole plant	40420550	0.873
GSM3573047	PRJNA515943	MeJA3	/	/	Col-0	whole plant	38685141	0.944
SRX2374763	PRJNA354686	The alteration of Arabidopsis transcriptome when treated with light stimulus and JA	/	/	Col-0	whole plant	38473059	0.873
SRX2374768	PRJNA354686	The alteration of Arabidopsis transcriptome when treated with light stimulus and JA	/	/	Col-0	whole plant	38473059	0.819
SRX2374776	PRJNA354686	The alteration of Arabidopsis transcriptome when treated with light stimulus and JA	/	/	Col-0	whole plant	34798816	0.87
SRX2327315	PRJNA351920	RNA-seq data for three kinds of Arabidopsis mutants with jasmonate treatment	/	/	Col-0	whole plant	34683647	0.896
SRX2327316	PRJNA351920	RNA-seq data for three kinds of Arabidopsis mutants with jasmonate treatment	/	/	Col-0	whole plant	34683647	0.816
SRX2374759	PRJNA354686	The alteration of Arabidopsis transcriptome when treated with light stimulus and JA	/	/	Col-0	whole plant	34066991	0.912
GSM3370070	PRJNA488799	Col-0 Heat AM Rep 2	/	/	Col-0	whole plant	33828838	0.876
SRX2342682	PRJNA352036	The alteration of Arabidopsis transcriptome when treated with light stimulus and JA	/	/	Col-0	whole plant	32883045	0.913
SRX2342668	PRJNA352036	The alteration of Arabidopsis transcriptome when treated with light stimulus and JA	/	/	Col-0	whole plant	32883045	0.864
SRX528568	PRJNA245231	RNA-seq of Arabidopsis, 1.5h after coronatine treatment, biological rep2	24820026	/	Col-0	whole plant	32672025	0.88
SRX2327342	PRJNA351920	RNA-seq data for three kinds of Arabidopsis mutants with jasmonate treatment	/	/	Col-0	whole plant	32244158	0.893
SRX2374769	PRJNA354686	The alteration of Arabidopsis transcriptome when treated with light stimulus and JA	/	/	Col-0	whole plant	31866011	0.873
SRX2374762	PRJNA354686	The alteration of Arabidopsis transcriptome when treated with light stimulus and JA	/	/	Col-0	whole plant	31072913	0.917
GSM3370072	PRJNA488799	Col-0 Heat AM Rep 4	/	/	Col-0	whole plant	30839310	0.806
SRX2374779	PRJNA354686	The alteration of Arabidopsis transcriptome when treated with light stimulus and JA	/	/	Col-0	whole plant	29900078	0.902
SRX2342683	PRJNA352036	The alteration of Arabidopsis transcriptome when treated with light stimulus and JA	/	/	Col-0	whole plant	29900078	0.841
SRX2327319	PRJNA351920	RNA-seq data for three kinds of Arabidopsis mutants with jasmonate treatment	/	/	Col-0	whole plant	29722737	0.82
SRX2327308	PRJNA351920	RNA-seq data for three kinds of Arabidopsis mutants with jasmonate treatment	/	/	Col-0	whole plant	28717296	0.898
SRX2327341	PRJNA351920	RNA-seq data for three kinds of Arabidopsis mutants with jasmonate treatment	/	/	Col-0	whole plant	27714270	0.819
GSM3370069	PRJNA488799	Col-0 Heat AM Rep 1	/	/	Col-0	whole plant	27155344	0.887
SRX2327307	PRJNA351920	RNA-seq data for three kinds of Arabidopsis mutants with jasmonate treatment	/	/	Col-0	whole plant	26919400	0.828
SRX154845	SRP012576	Col-0 Adult Plants Sprayed with 1 mM Salicylic Acid for 5 days	/	/	Col-0	whole plant	25863791	0.688
GSM3370076	PRJNA488799	Col-0 Heat PM Rep 4	/	/	Col-0	whole plant	25787022	0.82
SRX528619	PRJNA245231	RNA-seq of Arabidopsis, 18h after coronatine treatment, biological rep2	24820026	/	Col-0	whole plant	24512410	0.922
SRX528607	PRJNA245231	RNA-seq of Arabidopsis, 12h after coronatine treatment, biological rep2	24820026	/	Col-0	whole plant	23952509	0.92
SRX528631	PRJNA245231	RNA-seq of Arabidopsis, 24h after coronatine treatment, biological rep2	24820026	/	Col-0	whole plant	23928099	0.92
SRX2327314	PRJNA351920	RNA-seq data for three kinds of Arabidopsis mutants with jasmonate treatment	/	/	Col-0	whole plant	23712719	0.893
SRX528576	PRJNA245231	RNA-seq of Arabidopsis, 2.5h after coronatine treatment, biological rep2	24820026	/	Col-0	whole plant	23611013	0.868
SRX154844	SRP012576	Col-0 Adult Plants Sprayed with 1 mM Salicylic Acid for 5 days	/	/	Col-0	whole plant	23591671	0.663
GSM2906494	PRJNA427817	Drought-stressed WT plants replicate 1	/	Wild type	Col-0	whole plant	23509631	0.764
GSM2906495	PRJNA427817	Drought-stressed WT plants replicate 2	/	Wild type	Col-0	whole plant	23436357	0.879
SRX2327311	PRJNA351920	RNA-seq data for three kinds of Arabidopsis mutants with jasmonate treatment	/	/	Col-0	whole plant	23302017	0.899
SRX2327312	PRJNA351920	RNA-seq data for three kinds of Arabidopsis mutants with jasmonate treatment	/	/	Col-0	whole plant	23302017	0.813
SRX154843	SRP012576	Col-0 Adult Plants Sprayed with 1 mM Salicylic Acid for 5 days	/	/	Col-0	whole plant	23096786	0.693
SRX2327310	PRJNA351920	RNA-seq data for three kinds of Arabidopsis mutants with jasmonate treatment	/	/	Col-0	whole plant	23096393	0.896
SRX528615	PRJNA245231	RNA-seq of Arabidopsis, 16h after coronatine treatment, biological rep2	24820026	/	Col-0	whole plant	22893814	0.915
SRX2327353	PRJNA351920	RNA-seq data for three kinds of Arabidopsis mutants with jasmonate treatment	/	/	Col-0	whole plant	22622835	0.807
GSM3370075	PRJNA488799	Col-0 Heat PM Rep 3	/	/	Col-0	whole plant	22600306	0.854
SRX2327309	PRJNA351920	RNA-seq data for three kinds of Arabidopsis mutants with jasmonate treatment	/	/	Col-0	whole plant	22287769	0.886
SRX154842	SRP012576	Col-0 Adult Plants Sprayed with 1 mM Salicylic Acid for 5 days	/	/	Col-0	whole plant	22081209	0.683
SRX528611	PRJNA245231	RNA-seq of Arabidopsis, 14h after coronatine treatment, biological rep2	24820026	/	Col-0	whole plant	22038976	0.913
SRX2327339	PRJNA351920	RNA-seq data for three kinds of Arabidopsis mutants with jasmonate treatment	/	/	Col-0	whole plant	21624467	0.902
GSM3370071	PRJNA488799	Col-0 Heat AM Rep 3	/	/	Col-0	whole plant	21044409	0.832
SRX528556	PRJNA245231	RNA-seq of Arabidopsis, 0.25h after coronatine treatment, biological rep2	24820026	/	Col-0	whole plant	20902647	0.886
SRX2327331	PRJNA351920	RNA-seq data for three kinds of Arabidopsis mutants with jasmonate treatment	/	/	Col-0	whole plant	20764454	0.897
SRX2327320	PRJNA351920	RNA-seq data for three kinds of Arabidopsis mutants with jasmonate treatment	/	/	Col-0	whole plant	20764454	0.81
SRX528603	PRJNA245231	RNA-seq of Arabidopsis, 10h after coronatine treatment, biological rep2	24820026	/	Col-0	whole plant	20584598	0.896
